# Supplementary material for: 3’UTR of SARS-CoV-2 spike gene hijack host miR-296 or miR-520h to disturb cell proliferation and cytokine signaling
Source: Front Immunol. 2022 Sep 27;13:924667. doi: 10.3389/fimmu.2022.924667 (PMC9552351; doi:10.3389/fimmu.2022.924667)
Supplement: Supplementary file 1 [file Table_1.xlsx]

## Sheet: Sheet1
Motif Type	Motif Name	Position	Length	Sequence
microRNA target sites	hsa-miR-17-3p	906 ~ 926	21	gttgaaatccttcactgtaga
microRNA target sites	hsa-miR-21-3p	4486 ~ 4506	21	tgagtacagacactggtgttg
microRNA target sites	hsa-miR-21-3p	1491 ~ 1510	20	ccaacccactaatggtgttg
microRNA target sites	hsa-miR-21-3p	1427 ~ 1450	24	gtagcacaccttgtaatggtgttg
microRNA target sites	hsa-miR-22-3p	7286 ~ 7316	31	acagttcaagaaattcaactccaggcagcag
microRNA target sites	hsa-miR-26a-1-3p	6781 ~ 6801	21	actggcagtaaccagaatgga
microRNA target sites	hsa-miR-29a-3p	764 ~ 787	24	cttcaggttggacagctggtgctg
microRNA target sites	hsa-miR-29a-3p	7064 ~ 7087	24	aagctggacttccctatggtgcta
microRNA target sites	hsa-miR-92a-2-5p	7785 ~ 7806	22	cgcatacaaaacattcccacca
microRNA target sites	hsa-miR-99a-5p	7088 ~ 7110	23	acaaagacggcatcatatgggtt
microRNA target sites	hsa-miR-29b-3p	7063 ~ 7087	25	gaagctggacttccctatggtgcta
microRNA target sites	hsa-miR-103a-3p	7155 ~ 7179	25	ccgcaatcctgctaacaatgctgca
microRNA target sites	hsa-miR-107	7155 ~ 7179	25	ccgcaatcctgctaacaatgctgca
microRNA target sites	hsa-miR-196a-5p	7021 ~ 7050	30	ctcagtccaagatggtatttctactaccta
microRNA target sites	hsa-miR-214-3p	5144 ~ 5166	23	ttagcttgttttgtgcttgctgc
microRNA target sites	hsa-miR-214-3p	3737 ~ 3762	26	gctgttgttcttgtggatcctgctgc
microRNA target sites	hsa-miR-218-5p	1629 ~ 1648	20	caatggtttaacaggcacag
microRNA target sites	hsa-miR-218-2-3p	7374 ~ 7399	26	gctgctgcttgacagattgaaccagc
microRNA target sites	hsa-miR-219-5p	3089 ~ 3111	23	cagagtgtgtacttggacaatca
microRNA target sites	hsa-miR-219-1-3p	7943 ~ 7964	22	tgagcagtgctgactcaactca
microRNA target sites	hsa-miR-219-1-3p	6764 ~ 6785	22	gtggaccctcagattcaactgg
microRNA target sites	hsa-miR-15b-5p	2512 ~ 2539	28	ggtgattgccttggtgatattgctgcta
microRNA target sites	hsa-miR-23b-5p	6591 ~ 6611	21	caattaattgccaggaaccta
microRNA target sites	hsa-miR-122-5p	6159 ~ 6181	23	ataacactttgcttcacactcaa
microRNA target sites	hsa-miR-124-3p	4634 ~ 4654	21	gacgactactagcgtgccttt
microRNA target sites	hsa-miR-132-3p	848 ~ 875	28	gaaccattacagatgctgtagactgtgc
microRNA target sites	hsa-miR-140-5p	2626 ~ 2650	25	gcactgttagcgggtacaatcactt
microRNA target sites	hsa-miR-143-5p	1835 ~ 1854	20	atcaggatgttaactgcaca
microRNA target sites	hsa-miR-143-3p	5631 ~ 5652	22	tgacaacagatgtttcatctcg
microRNA target sites	hsa-miR-145-5p	1227 ~ 1249	23	aatcgctccagggcaaactggaa
microRNA target sites	hsa-miR-149-5p	3767 ~ 3791	25	ttgatgaagacgactctgagccagt
microRNA target sites	hsa-miR-29c-3p	7064 ~ 7087	24	aagctggacttccctatggtgcta
microRNA target sites	hsa-miR-29c-3p	764 ~ 787	24	cttcaggttggacagctggtgctg
microRNA target sites	hsa-miR-30c-1-3p	869 ~ 892	24	actgtgcacttgaccctctctcag
microRNA target sites	hsa-miR-296-3p	4000 ~ 4025	26	agagcgcttccaaaatcataaccctc
microRNA target sites	hsa-miR-130b-5p	8125 ~ 8156	32	agtgtgtaacattagggaggacttgaaagagc
microRNA target sites	hsa-miR-365a-5p	1843 ~ 1863	21	gttaactgcacagaagtccct
microRNA target sites	hsa-miR-365b-5p	1844 ~ 1863	20	ttaactgcacagaagtccct
microRNA target sites	hsa-miR-302c-5p	4850 ~ 4871	22	ttacgtttactctcgtgttaaa
microRNA target sites	hsa-miR-378a-3p	943 ~ 964	22	acttctaactttagagtccaac
microRNA target sites	hsa-miR-379-5p	8026 ~ 8046	21	tttacgatatatagtctactc
microRNA target sites	hsa-miR-380-5p	2836 ~ 2861	26	ggaaaacttcaagatgtggtcaacca
microRNA target sites	hsa-miR-151a-5p	2021 ~ 2046	26	atcagactcagactaattctcctcgg
microRNA target sites	hsa-miR-338-3p	2469 ~ 2496	28	caacaaagtgacacttgcagatgctggc
microRNA target sites	hsa-miR-384	8201 ~ 8219	19	agtgaacaatgctagggag
microRNA target sites	hsa-miR-422a	942 ~ 964	23	aacttctaactttagagtccaac
microRNA target sites	hsa-miR-449a	2058 ~ 2083	26	tgtagctagtcaatccatcattgcct
microRNA target sites	hsa-miR-497-5p	7345 ~ 7366	22	ggcaatggcggtgatgctgctc
microRNA target sites	hsa-miR-520a-5p	5105 ~ 5127	23	attaagttaattttcctctggct
microRNA target sites	hsa-miR-520d-3p	1517 ~ 1540	24	aaccatacagagtagtagtacttt
microRNA target sites	hsa-miR-520g	4044 ~ 4069	26	gcactctccaagggtgttcactttgt
microRNA target sites	hsa-miR-520h	4048 ~ 4069	22	tctccaagggtgttcactttgt
microRNA target sites	hsa-miR-499a-3p	3353 ~ 3384	32	acaacacatttgtgtctggtaactgtgatgtt
microRNA target sites	hsa-miR-502-5p	6876 ~ 6897	22	tctcactcaacatggcaaggaa
microRNA target sites	hsa-miR-505-5p	176 ~ 197	22	tttccaatgttacttggttcca
microRNA target sites	hsa-miR-508-3p	7159 ~ 7183	25	aatcctgctaacaatgctgcaatcg
microRNA target sites	hsa-miR-539-5p	7902 ~ 7923	22	tgcagatttggatgatttctcc
microRNA target sites	hsa-miR-573	4437 ~ 4458	22	ttacacagttacttcacttcag
microRNA target sites	hsa-miR-574-5p	6160 ~ 6180	21	taacactttgcttcacactca
microRNA target sites	hsa-miR-593-3p	7848 ~ 7868	21	tcaagccttaccgcagagaca
microRNA target sites	hsa-miR-602	6420 ~ 6443	24	catatgtagttgatgacccgtgtc
microRNA target sites	hsa-miR-614	6907 ~ 6928	22	ttccctcgaggacaaggcgttc
microRNA target sites	hsa-miR-617	1349 ~ 1377	29	attacctgtatagattgtttaggaagtct
microRNA target sites	hsa-miR-623	4035 ~ 4059	25	tggcaactagcactctccaagggtg
microRNA target sites	hsa-miR-637	7615 ~ 7641	27	ccgcaaattgcacaatttgcccccagc
microRNA target sites	hsa-miR-449b-5p	2058 ~ 2083	26	tgtagctagtcaatccatcattgcct
microRNA target sites	hsa-miR-549	4579 ~ 4599	21	acggttcatccggagttgtta
microRNA target sites	hsa-miR-767-5p	7063 ~ 7086	24	gaagctggacttccctatggtgct
microRNA target sites	hsa-miR-767-5p	3154 ~ 3180	27	ttccctcagtcagcacctcatggtgta
microRNA target sites	hsa-miR-767-3p	3601 ~ 3625	25	caagaacttggaaagtatgagcagt
microRNA target sites	hsa-miR-449c-5p	2056 ~ 2084	29	agtgtagctagtcaatccatcattgccta
microRNA target sites	hsa-miR-449c-3p	4028 ~ 4047	20	aaagagatggcaactagcac
microRNA target sites	hsa-miR-766-3p	4202 ~ 4226	25	aatgaggctttggctttgctggaaa
microRNA target sites	hsa-miR-761	7882 ~ 7904	23	actgtgactcttcttcctgctgc
microRNA target sites	hsa-miR-761	3737 ~ 3762	26	gctgttgttcttgtggatcctgctgc
microRNA target sites	hsa-miR-298	3044 ~ 3066	23	ctgcagaaatcagagcttctgct
microRNA target sites	hsa-miR-298	5923 ~ 5945	23	taaaagaaccttgctcttctgga
microRNA target sites	hsa-miR-874	1221 ~ 1242	22	cagacaaatcgctccagggcaa
microRNA target sites	hsa-miR-890	2906 ~ 2926	21	attttggtgcaatttcaagtg
microRNA target sites	hsa-miR-885-5p	1419 ~ 1446	28	tcaggccggtagcacaccttgtaatggt
microRNA target sites	hsa-miR-760	7798 ~ 7815	18	ttcccaccaacagagcct
microRNA target sites	hsa-miR-921	6859 ~ 6884	26	gcgtcttggttcaccgctctcactca
microRNA target sites	hsa-miR-943	7233 ~ 7254	22	agggagcagaggcggcagtcaa
microRNA target sites	hsa-miR-1183	2064 ~ 2089	26	tagtcaatccatcattgcctacacta
microRNA target sites	hsa-miR-1183	6369 ~ 6402	34	tagctgcatttcaccaagaatgtagtttacagtc
microRNA target sites	hsa-miR-1184	846 ~ 869	24	tggaaccattacagatgctgtaga
microRNA target sites	hsa-miR-1202	7326 ~ 7349	24	ttctcctgctagaatggctggcaa
microRNA target sites	hsa-miR-1204	8160 ~ 8181	22	cacattttcaccgaggccacgc
microRNA target sites	hsa-miR-1299	5574 ~ 5597	24	aattaaacacagaccattccagta
microRNA target sites	hsa-miR-1244	1866 ~ 1891	26	tgctattcatgcagatcaacttactc
microRNA target sites	hsa-miR-1244	4240 ~ 4267	28	acccattactttatgatgccaactattt
microRNA target sites	hsa-miR-1244	4612 ~ 4644	33	aaccaatttatgatgaaccgacgacgactacta
microRNA target sites	hsa-miR-1251	2516 ~ 2543	28	attgccttggtgatattgctgctagaga
microRNA target sites	hsa-miR-1269a	7004 ~ 7030	27	acggtaaaatgaaagatctcagtccaa
microRNA target sites	hsa-miR-1272	2483 ~ 2505	23	ttgcagatgctggcttcatcaaa
microRNA target sites	hsa-miR-548p	5523 ~ 5543	21	caggtgactcaggttttgctg
microRNA target sites	hsa-miR-1292	4212 ~ 4237	26	tggctttgctggaaatgccgttccaa
microRNA target sites	hsa-miR-1292	5262 ~ 5286	25	gactgtttgcgcgtacgcgttccat
microRNA target sites	hsa-miR-1307-3p	8165 ~ 8186	22	tttcaccgaggccacgcggagt
microRNA target sites	hsa-miR-1197	6424 ~ 6446	23	tgtagttgatgacccgtgtccta
microRNA target sites	hsa-miR-1911-3p	7401 ~ 7420	20	tgagagcaaaatgtctggta
microRNA target sites	hsa-miR-2276	2468 ~ 2489	22	tcaacaaagtgacacttgcaga
microRNA target sites	hsa-miR-2278	7348 ~ 7368	21	aatggcggtgatgctgctctt
microRNA target sites	hsa-miR-3117-3p	4348 ~ 4366	19	atggcacaacaagtcctat
microRNA target sites	hsa-miR-3120-3p	4063 ~ 4084	22	actttgtttgcaacttgctgtt
microRNA target sites	hsa-miR-3126-5p	498 ~ 518	21	cacttttgaatatgtctctca
microRNA target sites	hsa-miR-3129-5p	1699 ~ 1721	23	agagacattgctgacactactga
microRNA target sites	hsa-miR-3130-3p	2084 ~ 2105	22	acactatgtcacttggtgcaga
microRNA target sites	hsa-miR-3130-3p	2647 ~ 2672	26	acttctggttggacctttggtgcagg
microRNA target sites	hsa-miR-3130-3p	1990 ~ 2006	17	atacccattggtgcagg
microRNA target sites	hsa-miR-3136-5p	3147 ~ 3166	20	tatgtccttccctcagtcag
microRNA target sites	hsa-miR-544b	631 ~ 656	26	aatttagtgcgtgatctccctcaggg
microRNA target sites	hsa-miR-3137	5528 ~ 5560	33	gactcaggttttgctgcatacagtcgctacagg
microRNA target sites	hsa-miR-3153	158 ~ 181	24	acttgttcttacctttcttttcca
microRNA target sites	hsa-miR-3155a	7796 ~ 7817	22	cattcccaccaacagagcctaa
microRNA target sites	hsa-miR-3161	1816 ~ 1839	24	aaccaggttgctgttctttatcag
microRNA target sites	hsa-miR-3167	894 ~ 916	23	aacaaagtgtacgttgaaatcct
microRNA target sites	hsa-miR-3175	631 ~ 652	22	aatttagtgcgtgatctccctc
microRNA target sites	hsa-miR-3177-5p	2262 ~ 2285	24	gcaatatggcagtttttgtacaca
microRNA target sites	hsa-miR-3065-3p	770 ~ 788	19	gttggacagctggtgctgc
microRNA target sites	hsa-miR-3188	3928 ~ 3950	23	caacgataccgatacaagcctca
microRNA target sites	hsa-miR-3189-3p	6823 ~ 6843	21	aaacaacgtcggccccaaggt
microRNA target sites	hsa-miR-3189-3p	7543 ~ 7563	21	ggtccagaacaaacccaagga
microRNA target sites	hsa-miR-3194-5p	7326 ~ 7348	23	ttctcctgctagaatggctggca
microRNA target sites	hsa-miR-3199	324 ~ 350	27	tactttagattcgaagacccagtccct
microRNA target sites	hsa-miR-514b-5p	7386 ~ 7406	21	cagattgaaccagcttgagag
microRNA target sites	hsa-miR-1273d	784 ~ 806	23	gctgcagcttattatgtgggtta
microRNA target sites	hsa-miR-378c	939 ~ 964	26	tcaaacttctaactttagagtccaac
microRNA target sites	hsa-miR-4254	1208 ~ 1239	32	gaggtgatgaagtcagacaaatcgctccaggg
microRNA target sites	hsa-miR-3614-3p	7820 ~ 7840	21	aggacaaaaagaagaaggctg
microRNA target sites	hsa-miR-3619-5p	7882 ~ 7904	23	actgtgactcttcttcctgctgc
microRNA target sites	hsa-miR-3656	7143 ~ 7159	17	tcacattggcacccgca
microRNA target sites	hsa-miR-3659	5846 ~ 5868	23	tttcttggcactgataacactcg
microRNA target sites	hsa-miR-3682-5p	8071 ~ 8092	22	tacatagcacaagtagatgtag
microRNA target sites	hsa-miR-3908	5236 ~ 5255	20	gctcagctacttcattgctt
microRNA target sites	hsa-miR-3916	5950 ~ 5978	29	acgagggcaattcaccatttcatcctcta
microRNA target sites	hsa-miR-3150b-3p	2022 ~ 2045	24	tcagactcagactaattctcctcg
microRNA target sites	hsa-miR-3922-5p	4114 ~ 4135	22	tgctcgttgctgctggccttga
microRNA target sites	hsa-miR-3939	5254 ~ 5276	23	ttctttcagactgtttgcgcgta
microRNA target sites	hsa-miR-4421	4689 ~ 4712	24	tcattcgtttcggaagagacaggt
microRNA target sites	hsa-miR-4431	942 ~ 962	21	aacttctaactttagagtcca
microRNA target sites	hsa-miR-4436a	6017 ~ 6037	21	atttgcttttgcttgtcctga
microRNA target sites	hsa-miR-4452	3556 ~ 3580	25	ctcaatgaggttgccaagaatttaa
microRNA target sites	hsa-miR-378h	6928 ~ 6953	26	ccaattaacaccaatagcagtccaga
microRNA target sites	hsa-miR-4510	3887 ~ 3908	22	aatcaaggatgctactccttca
microRNA target sites	hsa-miR-4510	3935 ~ 3958	24	accgatacaagcctcactcccttt
microRNA target sites	hsa-miR-1269b	7004 ~ 7030	27	acggtaaaatgaaagatctcagtccaa
microRNA target sites	hsa-miR-4529-3p	6933 ~ 6953	21	taacaccaatagcagtccaga
microRNA target sites	hsa-miR-4530	4112 ~ 4130	19	tttgctcgttgctgctggc
microRNA target sites	hsa-miR-3972	7327 ~ 7349	23	tctcctgctagaatggctggcaa
microRNA target sites	hsa-miR-4655-3p	5938 ~ 5957	20	cttctggaacatacgagggc
microRNA target sites	hsa-miR-4659a-5p	4946 ~ 4967	22	actttaattttagccatggcag
microRNA target sites	hsa-miR-4661-5p	2044 ~ 2068	25	cggcgggcacgtagtgtagctagtc
microRNA target sites	hsa-miR-4661-3p	3734 ~ 3758	25	agggctgttgttcttgtggatcctg
microRNA target sites	hsa-miR-4663	5219 ~ 5243	25	cttgtaggcttgatgtggctcagct
microRNA target sites	hsa-miR-2964a-5p	5379 ~ 5406	28	tcggagctgtgatccttcgtggacatct
microRNA target sites	hsa-miR-4671-5p	7634 ~ 7659	26	cccccagcgcttcagcgttcttcgga
microRNA target sites	hsa-miR-4671-3p	860 ~ 880	21	atgctgtagactgtgcacttg
microRNA target sites	hsa-miR-4684-3p	7916 ~ 7937	22	atttctccaaacaattgcaaca
microRNA target sites	hsa-miR-4699-5p	6113 ~ 6135	23	agaactttactctccaatttttc
microRNA target sites	hsa-miR-4700-5p	117 ~ 140	24	tgacaaagttttcagatcctcagt
microRNA target sites	hsa-miR-3529-5p	6565 ~ 6586	22	ttatacagtttcctgtttacct
microRNA target sites	hsa-miR-4722-5p	3219 ~ 3240	22	gaacttcacaactgctcctgcc
microRNA target sites	hsa-miR-4722-5p	7303 ~ 7335	33	actccaggcagcagtaggggaacttctcctgct
microRNA target sites	hsa-miR-451b	7351 ~ 7372	22	ggcggtgatgctgctcttgctt
microRNA target sites	hsa-miR-4731-5p	7621 ~ 7642	22	attgcacaatttgcccccagcg
microRNA target sites	hsa-miR-4747-5p	3132 ~ 3159	28	aaagggctatcatcttatgtccttccct
microRNA target sites	hsa-miR-4748	1369 ~ 1390	22	aggaagtctaatctcaaacctt
microRNA target sites	hsa-miR-4753-5p	4111 ~ 4134	24	ttttgctcgttgctgctggccttg
microRNA target sites	hsa-miR-4756-3p	3492 ~ 3512	21	tgatttaggtgacatctctgg
microRNA target sites	hsa-miR-4758-5p	6864 ~ 6885	22	ttggttcaccgctctcactcaa
microRNA target sites	hsa-miR-4758-3p	6793 ~ 6816	24	cagaatggagaacgcagtggggcg
microRNA target sites	hsa-miR-4761-5p	1417 ~ 1440	24	tatcaggccggtagcacaccttgt
microRNA target sites	hsa-miR-4766-5p	5241 ~ 5263	23	gctacttcattgcttctttcaga
microRNA target sites	hsa-miR-4776-5p	7526 ~ 7549	24	aagctttcggcagacgtggtccag
microRNA target sites	hsa-miR-4782-5p	5284 ~ 5305	22	catgtggtcattcaatccagaa
microRNA target sites	hsa-miR-4784	2022 ~ 2045	24	tcagactcagactaattctcctcg
microRNA target sites	hsa-miR-4786-3p	2478 ~ 2500	23	gacacttgcagatgctggcttca
microRNA target sites	hsa-miR-4789-5p	3076 ~ 3100	25	gctactaaaatgtcagagtgtgtac
microRNA target sites	hsa-miR-4793-5p	1823 ~ 1844	22	ttgctgttctttatcaggatgt
microRNA target sites	hsa-miR-4797-3p	1645 ~ 1663	19	acaggtgttcttactgagt
microRNA target sites	hsa-miR-5002-3p	7232 ~ 7253	22	aagggagcagaggcggcagtca
microRNA target sites	hsa-miR-5003-3p	3598 ~ 3617	20	ctccaagaacttggaaagta
microRNA target sites	hsa-miR-5047	6357 ~ 6377	21	tcatcacaactgtagctgcat
microRNA target sites	hsa-miR-5090	7618 ~ 7639	22	caaattgcacaatttgccccca
microRNA target sites	hsa-miR-1273g-3p	6791 ~ 6813	23	accagaatggagaacgcagtggg
microRNA target sites	hsa-miR-5195-3p	1227 ~ 1249	23	aatcgctccagggcaaactggaa
microRNA target sites	hsa-miR-5196-5p	3136 ~ 3159	24	ggctatcatcttatgtccttccct
microRNA target sites	hsa-miR-5581-3p	7657 ~ 7680	24	ggaatgtcgcgcattggcatggaa
microRNA target sites	hsa-miR-5585-3p	1851 ~ 1875	25	cacagaagtccctgttgctattcat
microRNA target sites	hsa-miR-5683	1061 ~ 1084	24	acaggaagagaatcagcaactgtg
microRNA target sites	hsa-miR-5699	4690 ~ 4712	23	cattcgtttcggaagagacaggt
microRNA target sites	hsa-miR-5702	7938 ~ 7959	22	atccatgagcagtgctgactca
microRNA target sites	hsa-miR-5706	7528 ~ 7551	24	gctttcggcagacgtggtccagaa
